# Supplementary material for: In-Hospital Mortality Predictors and a Bayesian Weighted-Incidence Antibiogram in Infective Endocarditis: A Seven-Year Cohort Study from a Mexican Tertiary University Hospital
Source: Med Sci (Basel). 2026 Apr 26;14(2):214. doi: 10.3390/medsci14020214 (PMC13214617; doi:10.3390/medsci14020214)
Supplement: Supplementary file 1 [file medsci-14-00214-s001.zip]

Archive with 1 entries (1 files):
- medsci-4186218-supplementary.pdf
